# Supplementary material for: Seasonal changes in the abundance and biomass of copepods in the south-eastern Baltic Sea in 2010 and 2011
Source: PeerJ. 2018 Sep 6;6:e5562. doi: 10.7717/peerj.5562 (PMC6132220; doi:10.7717/peerj.5562)
Supplement: Data S2 [file peerj-06-5562-s008.xlsx]

## Sheet: 11.02.2010
		GG						GG						suma srednich
	na m3	60-0	90-60	102-90	srednia		na m2	60-0	90-60	102-90	suma		A	286.898
Acartia spp.	N.	289.435	9.40279	8.55971	102.466	Acartia spp.	N.	17366.1	282.084	102.717	17750.9		T	167.455
	CI	0	0	0	0		CI	0	0	0	0		P	565.609
	CII	0	0	0	0		CII	0	0	0	0		C	164.059
	CIII	2.31548	0	0	0.771826		CIII	138.929	0	0	138.929		E	0.225256
	CIV	4.63096	0	0	1.54365		CIV	277.857	0	0	277.857		C	0
	CV	0	1.71703	4.0546	1.92388		CV	0	51.5109	48.6552	100.166		R	3.85849
A. longiremis	♀	386.685	74.977	61.3822	174.348	A. longiremis	♀	23201.1	2249.31	736.586	26187		A	66.72
	♂	13.8929	2.28938	1.35153	5.84459		♂	833.572	68.6813	16.2184	918.472		m	28.0192
A. tonsa	♀	0	0	0	0	A. tonsa	♀	0	0	0	0		i	25.3071
	♂	0	0	0	0		♂	0	0	0	0
A. bifilosa	♀	0	0	0	0	A. bifilosa	♀	0	0	0	0
	♂	0	0	0	0		♂	0	0	0	0
Temora longicornis	N.	9.26192	0	0.675767	3.31256	Temora longicornis	N.	555.715	0	8.1092	563.824		Acartia samica		23201.1	2249.31	736.586
	CI	0	0	0	0		CI	0	0	0	0		Acartia samiec		833.572	68.6813	16.2184
	CII	0	0.572344	0.675767	0.416037		CII	0	17.1703	8.1092	25.2795
	CIII	4.63096	4.00641	0.675767	3.10438		CIII	277.857	120.192	8.1092	406.159
	CIV	9.26192	1.14469	2.70307	4.36989		CIV	555.715	34.3406	32.4368	622.492
	CV	30.1012	14.3086	51.133	31.8476		CV	1806.07	429.258	613.596	2848.93
	♀	159.768	37.2023	46.4027	81.1243		♀	9586.08	1116.07	556.832	11259
	♂	71.7798	24.6108	33.4505	43.2804		♂	4306.79	738.324	401.405	5446.52
Pseudocalanus sp. (acuspes)	N.	118.089	37.7747	28.9453	61.6032	Pseudocalanus sp. (acuspes)	N.	7085.37	1133.24	347.344	8565.95
	CI	0	0	0	0		CI	0	0	0	0
	CII	0	0	0	0		CII	0	0	0	0
	CIII	9.26192	1.14469	8.22183	6.20948		CIII	555.715	34.3406	98.662	688.718		pod m2	I	II	III	suma	%
	CIV	69.4644	22.3214	112.628	68.1379		CIV	4167.86	669.642	1351.53	6189.04		Copepoda	137539	16353.5	8583.59	162477	92.2196
	CV	106.512	66.9642	174.235	115.904		CV	6390.72	2008.93	2090.82	10490.5		Cladocera	0	0	0	0	0
	♀	523.298	49.2216	43.6996	205.406		♀	31397.9	1476.65	524.395	33398.9		Rotifera	138.929	257.4	8.16	404.489	0.229583
	♂	254.703	38.9194	31.4232	108.348		♂	15282.2	1167.58	377.078	16826.8		Appendicularia	8057.87	583.791	556.832	9198.49	5.22094
Centropages hamatus	N.	0	0.572344	0	0.190781	Centropages hamatus	N.	0	17.1703	0	17.1703		meroplankton	1806.07	1064.56	221.652	3092.28	1.75514
	CI	0	0	0	0		CI	0	0	0	0		inne	0	169.25	843.357	1012.61	0.574743
	CII	2.31548	0.572344	0.675767	1.18786		CII	138.929	17.1703	8.1092	164.208		suma	147542	18428.5	10213.6	176184	100
	CIII	2.31548	5.15109	13.628	7.03151		CIII	138.929	154.533	163.536	456.997
	CIV	16.2084	39.4917	47.0784	34.2595		CIV	972.501	1184.75	564.941	2722.19
	CV	25.4703	57.8067	32.7747	38.6839		CV	1528.22	1734.2	393.296	3655.71
	♀	120.405	39.4917	8.8976	56.2647		♀	7224.29	1184.75	106.771	8515.82
	♂	62.5179	15.4533	1.35153	26.4409		♂	3751.08	463.598	16.2184	4230.89
Eyrytemora sp.	N.	0	0	0	0	Eyrytemora sp.	N.	0	0	0	0
	CI	0	0	0	0		CI	0	0	0	0
	CII	0	0	0	0		CII	0	0	0	0
	CIII	0	0	0	0		CIII	0	0	0	0
	CIV	0	0	0	0		CIV	0	0	0	0
	CV	0	0	0	0		CV	0	0	0	0
	♀	0	0	0	0		♀	0	0	0	0
	♂	0	0	0.675767	0.225256		♂	0	0	8.1092	8.1092
Cladocera		0	0	0	0	Cladocera		0	0	0	0
Rotifera		2.31548	8.58	0.68	3.85849	Rotifera		138.929	257.4	8.16	404.489
Appendicularia		134.298	19.4597	46.4027	66.72	Appendicularia		8057.87	583.791	556.832	9198.49
meroplankton		30.1012	35.4853	18.471	28.0192	meroplankton		1806.07	1064.56	221.652	3092.28
inne		0	5.64167	70.2797	25.3071	inne		0	169.25	843.357	1012.61
				Copepoda	1184.25
				pozostałe	123.905
				suma	1308.15

## Sheet: 18.04.2010
		Station P1 Głebia Gdańska						GG						suma srednich
	na m3	25-0	65-25	100-65	srednia		na m2	25-0	65-25	100-65	suma		A	1466.78
Acartia spp.	N.	2561.26	640.515	90.7574	1097.51	Acartia spp.	N.	64031.6	25620.6	3176.51	92828.8		T	473.667
	CI	178.725	9.166	20.7679	69.5531		CI	4468.14	366.64	726.877	5561.65		P	3349.99
	CII	216.471	24.4058	17.9062	86.261		CII	5411.77	976.234	626.716	7014.72		C	1002.87
	CIII	2.6973	2.31911	1.88056	2.29899		CIII	67.4325	92.7643	65.8195	226.016		E	0
	CIV	0	0	0	0		CIV	0	0	0	0		C	1.24667
	CV	0.804164	3.75475	0.981161	1.84669		CV	20.1041	150.19	34.3406	204.635		R	0.783333
A. longiremis	♀	355.094	153.282	110.381	206.252	A. longiremis	♀	8877.34	6131.28	3863.32	18871.9		A	125.982
	♂	0	9.166	0	3.05533		♂	0	366.64	0	366.64		m	113.782
A. tonsa	♀	0	0	0	0	A. tonsa	♀	0	0	0	0		i	16.3527
	♂	0	0	0	0		♂	0	0	0	0
A. bifilosa	♀	0	0	0	0	A. bifilosa	♀	0	0	0	0
	♂	0	0	0	0		♂	0	0	0	0
Temora longicornis	N.	665.929	110.434	0	258.788	Temora longicornis	N.	16648.2	4417.35	0	21065.6		Acartia samica		8877.34	6131.28	3863.32
	CI	0	1.54607	0	0.515357		CI	0	61.8429	0	61.8429		Acartia samiec		0	366.64	0
	CII	0	2.31911	0	0.773036		CII	0	92.7643	0	92.7643
	CIII	0	0	0.981161	0.327054		CIII	0	0	34.3406	34.3406
	CIV	0	2.31911	0.981161	1.10009		CIV	0	92.7643	34.3406	127.105
	CV	74.2512	13.6938	22.6485	36.8645		CV	1856.28	547.751	792.696	3196.73
	♀	217.376	12.9207	42.4352	90.9105		♀	5434.39	516.83	1485.23	7436.45
	♂	210.641	11.3747	31.1519	84.3891		♂	5266.02	454.987	1090.31	6811.32
Pseudocalanus sp. (acuspes)	N.	5583.56	2738.76	598.508	2973.61	Pseudocalanus sp. (acuspes)	N.	139589	109550	20947.8	270087
	CI	0	25.8415	3.76112	9.86753		CI	0	1033.66	131.639	1165.3
	CII	0	9.93903	7.52223	5.82042		CII	0	397.561	263.278	660.839
	CIII	0.770657	3.09214	3.76112	2.54131		CIII	19.2664	123.686	131.639	274.591		pod m2	I	II	III	suma	%
	CIV	28.9499	0	23.5479	17.4993		CIV	723.748	0	824.175	1547.92		Copepoda	313627	167051	75549.4	556228	96.0219
	CV	0	1.54607	101.877	34.4744		CV	0	61.8429	3565.7	3627.54		Cladocera	25.25	30.8	68.6	124.65	0.0215184
	♀	0	7.61993	880.592	296.071		♀	0	304.797	30820.7	31125.5		Rotifera	15	30.8	34.3	80.1	0.0138277
	♂	5.02603	0.773036	24.529	10.1094		♂	125.651	30.9214	858.516	1015.09		Appendicularia	5253.87	4373.17	2046.13	11673.2	2.01515
Centropages hamatus	N.	512.253	132.52	0	214.924	Centropages hamatus	N.	12806.3	5300.82	0	18107.1		meroplankton	6741.25	1585.83	1121.79	9448.87	1.63116
	CI	579.668	99.8321	28.2901	235.93		CI	14491.7	3993.28	990.155	19475.1		inne	0	0	1717.03	1717.03	0.296412
	CII	512.253	77.6349	32.0513	207.313		CII	12806.3	3105.4	1121.79	17033.5						579271	100
	CIII	54.1806	16.7859	18.8873	29.9513		CIII	1354.51	671.437	661.057	2687.01
	CIV	129.738	9.166	19.7867	52.8971		CIV	3243.46	366.64	692.536	4302.64
	CV	173.551	34.2344	36.7935	81.5264		CV	4338.78	1369.38	1287.77	6995.93
	♀	376.349	6.84689	25.5102	136.235		♀	9408.72	273.876	892.856	10575.5
	♂	105.547	14.4668	12.2645	44.0926		♂	2638.66	578.673	429.258	3646.59
Eyrytemora sp.	N.	0	0	0	0	Eyrytemora sp.	N.	0	0	0	0
	CI	0	0	0	0		CI	0	0	0	0
	CII	0	0	0	0		CII	0	0	0	0
	CIII	0	0	0	0		CIII	0	0	0	0
	CIV	0	0	0	0		CIV	0	0	0	0
	CV	0	0	0	0		CV	0	0	0	0
	♀	0	0	0	0		♀	0	0	0	0
	♂	0	0	0	0		♂	0	0	0	0
Cladocera		1.01	0.77	1.96	1.24667	Cladocera		25.25	30.8	68.6	124.65
Rotifera		0.6	0.77	0.98	0.783333	Rotifera		15	30.8	34.3	80.1
Appendicularia		210.155	109.329	58.4608	125.982	Appendicularia		5253.87	4373.17	2046.13	11673.2
meroplankton		269.65	39.6457	32.0513	113.782	meroplankton		6741.25	1585.83	1121.79	9448.87
inne		0	0	49.058	16.3527	inne		0	0	1717.03	1717.03
				Copepoda	6293.31
				pozostałe	258.147
				suma	6551.45

## Sheet: 03.06.2010
		GG						GG						suma srednich
	na m3	10-0	30-10	90-30	srednia		na m2	10-0	30-10	90-30	suma		A	1715.69
Acartia spp.	N.	1955.78	295.381	16.9144	756.026	Acartia spp.	N.	19557.8	5907.63	1014.86	26480.3		T	1419.55
	CI	125.283	50.5729	0.462141	58.7728		CI	1252.83	1011.46	27.7285	2292.02		P	674.352
	CII	307.823	167.383	3.32742	159.511		CII	3078.23	3347.65	199.645	6625.53		C	449.153
	CIII	247.166	112.782	6.19269	122.047		CIII	2471.66	2255.64	371.562	5098.86		E	2.6455
	CIV	40.2494	15.6642	0	18.6379		CIV	402.494	313.283	0	715.778		C	301.126
	CV	226.757	163.355	1.38642	130.5		CV	2267.57	3267.1	83.1854	5617.86		R	19408.2
A. longiremis	♀	315.76	396.303	6.65484	239.573	A. longiremis	♀	3157.6	7926.07	399.29	11483		A	200.58
	♂	311.791	351.549	4.71384	222.685		♂	3117.91	7030.97	282.831	10431.7		m	66.8087
A. tonsa	♀	0	0	0	0	A. tonsa	♀	0	0	0	0		i	2.1238
	♂	0	0	0	0		♂	0	0	0	0
A. bifilosa	♀	11.9048	0	0	3.96825	A. bifilosa	♀	119.048	0	0	119.048
	♂	11.9048	0	0	3.96825		♂	119.048	0	0	119.048		pod m2	I	II	III	suma	%
Temora longicornis	N.	1842.4	259.578	7.67155	703.218	Temora longicornis	N.	18424	5191.55	460.293	24075.9		Copepoda	84138.3	79001.1	25216.3	188356	18.8995
	CI	421.202	169.397	1.38642	197.328		CI	4212.02	3387.93	83.1854	7683.14		Cladocera	5266.48	6749.01	2356.8	14372.3	1.44211
	CII	230.726	101.146	0.462141	110.778		CII	2307.26	2022.91	27.7285	4357.9		Rotifera	449382	238252	82437	770071	77.2684
	CIII	206.349	130.46	1.94099	112.917		CIII	2063.49	2609.2	116.46	4789.15		Appendicularia	1252.83	4399.39	15389.3	21041.5	2.11129
	CIV	101.474	25.2864	0	42.2535		CIV	1014.74	505.729	0	1520.47		meroplankton	1621.32	662.37	310.559	2594.24	0.260305
	CV	145.692	210.124	0.462141	118.759		CV	1456.92	4202.47	27.7285	5687.12		inne	39.6825	0	144.188	183.871	0.0184495
	♀	92.9705	138.068	0	77.013		♀	929.705	2761.37	0	3691.07						996618	100
	♂	48.7528	122.628	0.462141	57.281		♂	487.528	2452.56	27.7285	2967.82
Pseudocalanus sp. (acuspes)	N.	368.481	366.989	129.4	288.29	Pseudocalanus sp. (acuspes)	N.	3684.81	7339.78	7763.98	18788.6		Acartia samica		3276.64	7926.07	399.29
	CI	234.694	171.187	34.5682	146.816		CI	2346.94	3423.74	2074.09	7844.77		Acartia samiec		3236.96	7030.97	282.831
	CII	158.163	136.278	50.7431	115.062		CII	1581.63	2725.56	3044.59	7351.78
	CIII	28.3447	79.8872	59.7087	55.9802		CIII	283.447	1597.74	3582.52	5463.71
	CIV	20.4082	54.377	48.34	41.0417		CIV	204.082	1087.54	2900.4	4192.02
	CV	20.4082	13.6502	36.9713	23.6766		CV	204.082	273.004	2218.28	2695.36
	♀	0	3.80415	5.73055	3.17824		♀	0	76.0831	343.833	419.916
	♂	0	0	0.924283	0.308094		♂	0	0	55.457	55.457
Centropages hamatus	N.	566.893	161.117	0	242.67	Centropages hamatus	N.	5668.93	3222.34	0	8891.28
	CI	145.692	118.6	0	88.0972		CI	1456.92	2372	0	3828.92
	CII	113.379	105.174	0.924283	73.1589		CII	1133.79	2103.47	55.457	3292.72
	CIII	77.0975	27.3004	0.924283	35.1074		CIII	770.975	546.008	55.457	1372.44
	CIV	20.4082	2.01396	0	7.47404		CIV	204.082	40.2793	0	244.361
	CV	3.96825	0	0	1.32275		CV	39.6825	0	0	39.6825
	♀	3.96825	0	0	1.32275		♀	39.6825	0	0	39.6825
	♂	0	0	0	0		♂	0	0	0	0
Eyrytemora sp.	N.	0	0	0	0	Eyrytemora sp.	N.	0	0	0	0
	CI	0	0	0	0		CI	0	0	0	0
	CII	0	0	0	0		CII	0	0	0	0
	CIII	0	0	0	0		CIII	0	0	0	0
	CIV	0	0	0	0		CIV	0	0	0	0
	CV	0	0	0	0		CV	0	0	0	0
	♀	3.96825	0	0	1.32275		♀	39.6825	0	0	39.6825
	♂	3.96825	0	0	1.32275		♂	39.6825	0	0	39.6825
Cladocera		526.648	337.451	39.28	301.126	Cladocera		5266.48	6749.01	2356.8	14372.3
Rotifera		44938.2	11912.6	1373.95	19408.2	Rotifera		449382	238252	82437	770071
Appendicularia		125.283	219.97	256.488	200.58	Appendicularia		1252.83	4399.39	15389.3	21041.5
meroplankton		162.132	33.1185	5.17598	66.8087	meroplankton		1621.32	662.37	310.559	2594.24
inne		3.96825	0	2.40314	2.1238	inne		39.6825	0	144.188	183.871
					4261.39
					19978.9
					24240.3

## Sheet: 31.03.2011
ABUNDANCE		GG						GG
	na m3	65-0	85-65	100-85	srednia		na m2	65-0	85-65	100-85	suma			suma srednich
Acartia spp.	N.	1673.52	52.7747	1.97311	576.088	Acartia spp.	N.	108779	1055.49	29.5967	109864		A	779.967
	CI	1.89753	1.54264	0	1.14673		CI	123.34	30.8529	0	154.192		T	273.508
	CII	3.74235	1.54264	1.39762	2.22754		CII	243.253	30.8529	20.9643	295.07		P	1210.81
	CIII	3.74235	0	0	1.24745		CIII	243.253	0	0	243.253		C	86.5877
	CIV	1.89753	0	0	0.63251		CIV	123.34	0	0	123.34		E	0
	CV	26.3546	21.2723	0	15.8756		CV	1713.05	425.445	0	2138.49		C	0
A. longiremis	♀	452.403	41.0831	0	164.495	A. longiremis	♀	29406.2	821.661	0	30227.9		R	6.90491
	♂	20.7147	28.9043	1.39762	17.0055		♂	1346.46	578.086	20.9643	1945.51		A	374.7
A. tonsa	♀	0	0	0	0	A. tonsa	♀	0	0	0	0		m	74.4624
	♂	0	0	0	0		♂	0	0	0	0		i	28.1812
A. bifilosa	♀	3.74235	0	0	1.24745	A. bifilosa	♀	243.253	0	0	243.253
	♂	0	0	0	0		♂	0	0	0	0
Temora longicornis	N.	6.58865	0	0	2.19622	Temora longicornis	N.	428.262	0	0	428.262		pod m2	I	II	III	suma	%
	CI	0	0	0	0		CI	0	0	0	0		Copepoda	194774	34428.6	9096.06	238298	74.3991
	CII	0	0	0	0		CII	0	0	0	0		Cladocera	0	0	0	0	0
	CIII	13.1773	15.2641	0	9.48045		CIII	856.524	305.281	0	1161.81		Rotifera	1346.46	0	0	1346.46	0.420377
	CIV	67.784	45.6298	4.11065	39.1748		CIV	4405.96	912.596	61.6598	5380.22		Appendicularia	63382.8	2466.61	384.757	66234.2	20.679
	CV	192.02	156.781	9.61893	119.473		CV	12481.3	3135.63	144.284	15761.2		meroplankton	8931.84	1339.66	284.868	10556.4	3.2958
	♀	135.515	44.1683	4.11065	61.2648		♀	8808.5	883.367	61.6598	9753.52		inne	3302.76	212.6	346.528	3861.89	1.20572
	♂	103.521	16.7255	5.50828	41.9182		♂	6728.86	334.51	82.6242	7145.99						320297	100
Pseudocalanus sp. (acuspes)	N.	1185.96	548.045	3.45295	579.152	Pseudocalanus sp. (acuspes)	N.	77087.2	10960.9	51.7943	88099.9
	CI	3.74235	0	0	1.24745		CI	243.253	0	0	243.253		Acartia samica		29649.5	821.661	0
	CII	11.2798	3.08529	0	4.78835		CII	733.185	61.7058	0	794.891		Acartia samiec		1346.46	578.086	20.9643
	CIII	67.784	41.0831	15.045	41.304		CIII	4405.96	821.661	225.675	5453.3
	CIV	173.202	86.794	56.1515	105.383		CIV	11258.2	1735.88	842.273	13836.3
	CV	237.191	253.318	149.381	213.297		CV	15417.4	5066.37	2240.72	22724.5
	♀	131.773	253.318	147.984	177.692		♀	8565.24	5066.37	2219.75	15851.4
	♂	1.89753	57.8086	204.135	87.9471		♂	123.34	1156.17	3062.03	4341.54
Centropages hamatus	N.	0	0	0	0	Centropages hamatus	N.	0	0	0	0
	CI	1.89753	0	0	0.63251		CI	123.34	0	0	123.34
	CII	0	0	0	0		CII	0	0	0	0
	CIII	33.892	31.9896	1.39762	22.4264		CIII	2202.98	639.791	20.9643	2863.74
	CIV	56.4516	45.6298	2.71303	34.9315		CIV	3669.35	912.596	40.6955	4622.64
	CV	33.892	25.9002	0	19.9307		CV	2202.98	518.004	0	2720.98
	♀	16.9197	1.54264	0	6.1541		♀	1099.78	30.8529	0	1130.63
	♂	7.53742	0	0	2.51247		♂	489.932	0	0	489.932
Eyrytemora sp.	N.	0	0	0	0	Eyrytemora sp.	N.	0	0	0	0
	CI	0	0	0	0		CI	0	0	0	0
	CII	0	0	0	0		CII	0	0	0	0
	CIII	0	0	0	0		CIII	0	0	0	0
	CIV	0	0	0	0		CIV	0	0	0	0
	CV	0	0	0	0		CV	0	0	0	0
	♀	0	0	0	0		♀	0	0	0	0
	♂	0	0	0	0		♂	0	0	0	0
Cladocera		0	0	0	0	Cladocera		0	0	0	0
Rotifera		20.7147	0	0	6.90491	Rotifera		1346.46	0	0	1346.46
Appendicularia		975.12	123.33	25.6505	374.7	Appendicularia		63382.8	2466.61	384.757	66234.2
meroplankton		137.413	66.9832	18.9912	74.4624	meroplankton		8931.84	1339.66	284.868	10556.4
inne		50.8117	10.63	23.1019	28.1812	inne		3302.76	212.6	346.528	3861.89
					2350.87
					484.249
					2835.12

## Sheet: 07.05.2011
		GG						GG						suma srednich
	na m3	25-0	70-25	100-70	srednia		na m2	25-0	70-25	100-70	suma		A	1734.49
Acartia spp.	N.	2801.12	954.328	56.3444	1270.6	Acartia spp.	N.	70028	42944.7	1690.33	114663		T	3586.53
	CI	96.5719	7.05721	0	34.543		CI	2414.3	317.575	0	2731.87		P	8944.14
	CII	132.053	1.7643	3.23041	45.6825		CII	3301.32	79.3936	96.9123	3477.62		C	245.007
	CIII	115.913	1.7643	6.46082	41.3794		CIII	2897.82	79.3936	193.825	3171.04		E	0
	CIV	133.653	0	0	44.5511		CIV	3341.33	0	0	3341.33		C	10.18
	CV	211.018	5.29291	1.57764	72.6294		CV	5275.44	238.181	47.3293	5560.95		R	509.567
A. longiremis	♀	77.2308	115.802	49.8835	80.9723	A. longiremis	♀	1930.77	5211.11	1496.51	8638.39		A	3294.18
	♂	8.0032	5.29291	1.57764	4.95792		♂	200.08	238.181	47.3293	485.59		m	2633.05
A. tonsa	♀	0	0	0	0	A. tonsa	♀	0	0	0	0		i	6.14667
	♂	0	0	0	0		♂	0	0	0	0
A. bifilosa	♀	214.752	38.5741	0	84.4422	A. bifilosa	♀	5368.81	1735.83	0	7104.64
	♂	164.199	0	0	54.733		♂	4104.97	0	0	4104.97		pod m2	I	II	III	suma	%
Temora longicornis	N.	9850.6	98.2396	33.8066	3327.55	Temora longicornis	N.	246265	4420.78	1014.2	251700		Copepoda	763515	350411	156090	1.27002e+06	70.6662
	CI	17.7404	0	1.57764	6.43935		CI	443.51	0	47.3293	490.84		Cladocera	763.5	0	0	763.5	0.0424826
	CII	11.2045	0	3.23041	4.81163		CII	280.112	0	96.9123	377.024		Rotifera	38048.5	158.787	96.9123	38304.2	2.13132
	CIII	3.20128	1.7643	0	1.65519		CIII	80.032	79.3936	0	159.426		Appendicularia	194911	85889.5	5323.41	286124	15.9205
	CIV	0	0	0	0		CIV	0	0	0	0		meroplankton	190243	7156.25	3912.55	201311	11.2014
	CV	0	8.74132	3.23041	3.99058		CV	0	393.359	96.9123	490.272		inne	0	396.9	288.6	685.5	0.0381426
	♀	4.80192	260.636	141.687	135.708		♀	120.048	11728.6	4250.62	16099.3						1.7972e+06	100
	♂	4.80192	180.681	133.649	106.377		♂	120.048	8130.63	4009.46	12260.1
Pseudocalanus sp. (acuspes)	N.	16479.9	5122.49	2648.18	8083.53	Pseudocalanus sp. (acuspes)	N.	411998	230512	79445.5	721956		Acartia samica		7299.58	6946.94	1496.51
	CI	57.8898	314.367	12.8465	128.368		CI	1447.24	14146.5	385.395	15979.1		Acartia samiec		4305.05	238.181	47.3293
	CII	4.80192	50.844	9.69123	21.7791		CII	120.048	2287.98	290.737	2698.77
	CIII	0	5.29291	9.69123	4.99471		CIII	0	238.181	290.737	528.918
	CIV	0	5.29291	6.46082	3.91791		CIV	0	238.181	193.825	432.005
	CV	1.60064	21.0112	164.225	62.279		CV	40.016	945.506	4926.75	5912.27
	♀	1.60064	87.734	1555.1	548.146		♀	40.016	3948.03	46653.1	50641.2
	♂	1.60064	35.1257	236.646	91.1242		♂	40.016	1580.66	7099.39	8720.06
Centropages hamatus	N.	46.6853	14.0342	0	20.2398	Centropages hamatus	N.	1167.13	631.54	0	1798.67
	CI	78.8315	189.422	14.4993	94.2509		CI	1970.79	8523.99	434.978	10929.8
	CII	11.2045	26.3042	3.23041	13.5797		CII	280.112	1183.69	96.9123	1560.71
	CIII	0	0	1.57764	0.525881		CIII	0	0	47.3293	47.3293
	CIV	1.60064	0	12.8465	4.81572		CIV	40.016	0	385.395	425.411
	CV	6.40256	14.0342	4.80805	8.41495		CV	160.064	631.54	144.242	935.846
	♀	1.60064	124.544	59.5748	61.9064		♀	40.016	5604.47	1787.24	7431.73
	♂	0	96.4753	27.3458	41.2737		♂	0	4341.39	820.374	5161.76
Eyrytemora sp.	N.	0	0	0	0	Eyrytemora sp.	N.	0	0	0	0
	CI	0	0	0	0		CI	0	0	0	0
	CII	0	0	0	0		CII	0	0	0	0
	CIII	0	0	0	0		CIII	0	0	0	0
	CIV	0	0	0	0		CIV	0	0	0	0
	CV	0	0	0	0		CV	0	0	0	0
	♀	0	0	0	0		♀	0	0	0	0
	♂	0	0	0	0		♂	0	0	0	0
Cladocera		30.54	0	0	10.18	Cladocera		763.5	0	0	763.5
Rotifera		1521.94	3.52861	3.23041	509.567	Rotifera		38048.5	158.787	96.9123	38304.2
Appendicularia		7796.45	1908.66	177.447	3294.18	Appendicularia		194911	85889.5	5323.41	286124
meroplankton		7609.71	159.028	130.418	2633.05	meroplankton		190243	7156.25	3912.55	201311
inne		0	8.82	9.62	6.14667	inne		0	396.9	288.6	685.5
					14510.2
					6453.13
					20963.3

## Sheet: 11.06.2011
		GG						GG						suma srednich
	na m3	25-0	70-25	100-70	srednia		na m2	25-0	70-25	100-70	suma		A	1770.88
Acartia spp.	N.	519.294	0	0	173.098	Acartia spp.	N.	12982.4	0	0	12982.4		T	8174.71
	CI	250.694	0	0	83.5646		CI	6267.35	0	0	6267.35		P	7527.21
	CII	483.481	14.2862	7.60159	168.456		CII	12087	642.88	228.048	12958		C	827.954
	CIII	447.668	0	0	149.222		CIII	11191.7	0	0	11191.7		E	5.9689
	CIV	89.5335	0	3.76527	31.0996		CIV	2238.34	0	112.958	2351.3		C	2872.26
	CV	268.601	14.2862	0	94.2956		CV	6715.01	642.88	0	7357.89		R	352.148
A. longiremis	♀	519.294	571.449	11.3669	367.37	A. longiremis	♀	12982.4	25715.2	341.006	39038.6		A	456.114
	♂	1360.91	742.883	3.76527	702.519		♂	34022.7	33429.8	112.958	67565.4		m	1671.68
A. tonsa	♀	0	0	0	0	A. tonsa	♀	0	0	0	0		i	20.5862
	♂	0	0	0	0		♂	0	0	0	0
A. bifilosa	♀	0	0	0	0	A. bifilosa	♀	0	0	0	0
	♂	0	0	3.76527	1.25509		♂	0	0	112.958	112.958		pod m2	I	II	III	suma	%
Temora longicornis	N.	5031.78	57.1449	121.768	1736.9	Temora longicornis	N.	125795	2571.52	3653.03	132019		Copepoda	628525	1.19576e+06	96204.2	1.92049e+06	79.2923
	CI	3545.53	314.297	3.76527	1287.86		CI	88638.2	14143.4	112.958	102894		Cladocera	185334	43073	7387.2	235794	9.73539
	CII	2220.43	357.155	7.60159	861.729		CII	55510.8	16072	228.048	71810.8		Rotifera	24174	3857.28	112.958	28144.3	1.16201
	CIII	1253.47	585.735	0	613.068		CIII	31336.7	26358.1	0	57694.8		Appendicularia	17906.7	10929	12276.2	41111.9	1.69741
	CIV	447.668	885.746	0	444.471		CIV	11191.7	39858.6	0	51050.2		meroplankton	9401.02	136291	48309.9	194001	8.00986
	CV	411.854	1500.05	0	637.302		CV	10296.4	67502.4	0	77798.7		inne	0	1928.64	567	2495.64	0.103039
	♀	304.414	3357.26	60.5996	1240.76		♀	7610.35	151077	1817.99	160505						2.42203e+06	100
	♂	89.5335	3900.14	68.2012	1352.62		♂	2238.34	175506	2046.04	179791
Pseudocalanus sp. (acuspes)	N.	3491.81	3585.84	876.883	2651.51	Pseudocalanus sp. (acuspes)	N.	87295.2	161363	26306.5	274964		Acartia samica		12982.4	25715.2	341.006
	CI	931.148	714.311	79.568	575.009		CI	23278.7	32144	2387.04	57809.7		Acartia samiec		34022.7	33429.8	225.916
	CII	2381.59	5200.18	117.434	2566.4		CII	59539.8	234008	3523.02	297071
	CIII	519.294	2371.51	707.871	1199.56		CIII	12982.4	106718	21236.1	140937
	CIV	143.254	171.435	488.775	267.821		CIV	3581.34	7714.56	14663.3	25959.2
	CV	35.8134	42.8587	185.635	88.1024		CV	895.335	1928.64	5569.05	8393.03
	♀	0	71.4311	443.308	171.58		♀	0	3214.4	13299.2	16513.6
	♂	17.9067	0	3.76527	7.22399		♂	447.668	0	112.958	560.626
Centropages hamatus	N.	35.8134	0	0	11.9378	Centropages hamatus	N.	895.335	0	0	895.335
	CI	0	628.594	7.60159	212.065		CI	0	28286.7	228.048	28514.8
	CII	17.9067	1200.04	3.76527	407.238		CII	447.668	54001.9	112.958	54562.5
	CIII	107.44	114.29	0	73.91		CIII	2686.01	5143.04	0	7829.04
	CIV	35.8134	14.2862	0	16.6999		CIV	895.335	642.88	0	1538.21
	CV	53.7201	0	0	17.9067		CV	1343	0	0	1343
	♀	35.8134	57.1449	0	30.9861		♀	895.335	2571.52	0	3466.85
	♂	71.6268	100.004	0	57.2101		♂	1790.67	4500.16	0	6290.83
Eyrytemora sp.	N.	0	0	0	0	Eyrytemora sp.	N.	0	0	0	0
	CI	0	0	0	0		CI	0	0	0	0
	CII	0	0	0	0		CII	0	0	0	0
	CIII	0	0	0	0		CIII	0	0	0	0
	CIV	17.9067	0	0	5.9689		CIV	447.668	0	0	447.668
	CV	0	0	0	0		CV	0	0	0	0
	♀	0	0	0	0		♀	0	0	0	0
	♂	0	0	0	0		♂	0	0	0	0
Cladocera		7413.37	957.177	246.24	2872.26	Cladocera		185334	43073	7387.2	235794
Rotifera		966.962	85.7173	3.76527	352.148	Rotifera		24174	3857.28	112.958	28144.3
Appendicularia		716.268	242.866	409.207	456.114	Appendicularia		17906.7	10929	12276.2	41111.9
meroplankton		376.041	3028.68	1610.33	1671.68	meroplankton		9401.02	136291	48309.9	194001
inne		0	42.8587	18.9	20.5862	inne		0	1928.64	567	2495.64
					18306.7
					5372.79
					23679.5

## Sheet: 12.11.2011
		GG						GG						suma srednich
	na m3	25-0	50-25	100-50	srednia		na m2	25-0	50-25	100-50	suma		A	945.564
Acartia spp.	N.	1234.57	134.725	5.54711	458.28	Acartia spp.	N.	30864.2	3368.12	277.355	34509.7		T	3251.48
	CI	61.4172	5.90344	0	22.4402		CI	1535.43	147.586	0	1683.01		P	3018.72
	CII	128.437	29.3063	0	52.581		CII	3210.91	732.659	0	3943.57		C	1371.85
	CIII	117.232	46.8058	0	54.6793		CIII	2930.8	1170.15	0	4100.95		E	33.8103
	CIV	100.633	5.90344	0	35.5121		CIV	2515.82	147.586	0	2663.41		C	59.6217
	CV	184.251	70.3141	8.05536	87.5403		CV	4606.29	1757.85	402.768	6766.91		R	1952.84
A. longiremis	♀	22.409	117.12	128.645	89.3912	A. longiremis	♀	560.224	2928	6432.23	9920.45		A	209.532
	♂	67.0194	17.6049	0	28.2081		♂	1675.48	440.122	0	2115.61		m	159.702
A. tonsa	♀	0	0	0	0	A. tonsa	♀	0	0	0	0		i	50.3726
	♂	0	0	0	0		♂	0	0	0	0
A. bifilosa	♀	117.232	76.1122	8.05536	67.1332	A. bifilosa	♀	2930.8	1902.8	402.768	5236.37
	♂	106.235	35.1044	8.05536	49.7983		♂	2655.88	877.609	402.768	3936.25		pod m2	I	II	III	suma	%
Temora longicornis	N.	4139.43	234.24	7.13888	1460.27	Temora longicornis	N.	103486	5856	356.944	109699		Copepoda	303486	116408	453425	873319	82.1347
	CI	324.1	93.717	0	139.272		CI	8102.5	2342.93	0	10445.4		Cladocera	3776.33	292.536	805.536	4874.4	0.458431
	CII	508.351	234.24	16.0625	252.885		CII	12708.8	5856	803.124	19367.9		Rotifera	90917.1	55344.7	402.768	146665	13.7936
	CIII	745.928	743.833	136.652	542.138		CIII	18648.2	18595.8	6832.59	44076.6		Appendicularia	5446.62	6736.24	7064.12	19247	1.81016
	CIV	706.505	661.817	361.768	576.697		CIV	17662.6	16545.4	18088.4	52296.4		meroplankton	9077.7	1091.08	3617.68	13786.5	1.2966
	CV	173.254	187.434	209.005	189.898		CV	4331.36	4685.85	10450.3	19467.5		inne	560.224	1610.27	3214.91	5385.4	0.506491
	♀	50.2127	23.4029	104.527	59.3808		♀	1255.32	585.073	5226.34	7066.73						1.06328e+06	100
	♂	16.8067	11.7015	64.2982	30.9355		♂	420.168	292.536	3214.91	3927.61
Pseudocalanus sp. (acuspes)	N.	363.108	105.418	27.3014	165.276	Pseudocalanus sp. (acuspes)	N.	9077.7	2635.46	1365.07	13078.2		Acartia samica		3491.03	4830.8	6835
	CI	0	11.7015	8.05536	6.58561		CI	0	292.536	402.768	695.304		Acartia samiec		4331.36	1317.73	402.768
	CII	28.0112	41.0078	289.414	119.478		CII	700.28	1025.19	14470.7	16196.2
	CIII	150.846	515.391	3665.91	1444.05		CIII	3771.14	12884.8	183296	199952
	CIV	5.60224	64.4107	2845.91	971.973		CIV	140.056	1610.27	142295	144046
	CV	0	11.7015	900.416	304.039		CV	0	292.536	45020.8	45313.3
	♀	0	5.90344	16.0625	7.32197		♀	0	147.586	803.124	950.71
	♂	0	0	0	0		♂	0	0	0	0
Centropages hamatus	N.	1742.92	128.821	0.385886	624.042	Centropages hamatus	N.	43573	3220.54	19.2943	46812.8
	CI	95.0306	17.6049	0	37.5452		CI	2375.77	440.122	0	2815.89
	CII	128.437	111.322	40.1803	93.3129		CII	3210.91	2783.05	2009.02	8002.98
	CIII	597.78	743.833	192.943	511.519		CIII	14944.5	18595.8	9647.14	43187.5
	CIV	106.235	146.426	24.1179	92.2597		CIV	2655.88	3660.66	1205.89	7522.43
	CV	11.2045	0	0	3.73483		CV	280.112	0	0	280.112
	♀	5.60224	5.90344	0	3.83523		♀	140.056	147.586	0	287.642
	♂	16.8067	0	0	5.60224		♂	420.168	0	0	420.168
Eyrytemora sp.	N.	0	0	0	0	Eyrytemora sp.	N.	0	0	0	0
	CI	5.60224	0	0	1.86741		CI	140.056	0	0	140.056
	CII	16.8067	0	0	5.60224		CII	420.168	0	0	420.168
	CIII	44.6104	5.90344	0	16.838		CIII	1115.26	147.586	0	1262.85
	CIV	5.60224	11.7015	0	5.7679		CIV	140.056	292.536	0	432.592
	CV	0	0	0	0		CV	0	0	0	0
	♀	5.60224	0	0	1.86741		♀	140.056	0	0	140.056
	♂	5.60224	0	0	1.86741		♂	140.056	0	0	140.056
Cladocera		151.053	11.7015	16.1107	59.6217	Cladocera		3776.33	292.536	805.536	4874.4
Rotifera		3636.68	2213.79	8.05536	1952.84	Rotifera		90917.1	55344.7	402.768	146665
Appendicularia		217.865	269.45	141.282	209.532	Appendicularia		5446.62	6736.24	7064.12	19247
meroplankton		363.108	43.6433	72.3535	159.702	meroplankton		9077.7	1091.08	3617.68	13786.5
inne		22.409	64.4107	64.2982	50.3726	inne		560.224	1610.27	3214.91	5385.4
				Copepoda	8621.42
					2432.07
				suma	11053.5

## Sheet: Fig.2 and Fig. 12
Abundance station P1	winter 2010	spring 2010	summer 2010	autumn 2010	winter 2011	spring 2011	summer 2011	autumn 2011
Zooplankton	1282.83	6535.09	24238.2		2806.93	20957.2	23658.9	11003.1
	winter 2010	spring 2010	summer 2010	autumn 2010	winter 2011	spring 2011	summer 2011	autumn 2011
Copepoda	1184.25	6293.31	4261.39		2350.87	14510.2	18306.7	8621.42
	winter 2010	spring 2010	summer 2010	autumn 2010	winter 2011	spring 2011	summer 2011	autumn 2011
% Copepoda	92.3154	96.3003	17.5813		83.7524	69.2373	77.3777	78.3545
		Station P1 Zooplankton Abundance						Station P1 Copepoda Abundance

## Sheet: Fig.3
P1 / data:	11.02.10	18.04.10	03.06.10	31.03.11	07.05.11	11.06.11	12.11.11
Suma Acartia	860.693	4400.34	5147.06	2339.9	5203.46	5312.64	2836.69
Suma Temora	502.366	1421	4258.64	820.523	10759.6	24524.1	9754.43
Suma Pseudocalanus	1696.83	10050	2023.06	3632.43	26832.4	22581.6	9056.17
Suma Centropages	492.178	3008.61	1347.46	259.763	735.021	2483.86	4115.55
Suma Eurytemora	0.675767	0	7.93651	0	0	17.9067	101.431
Suma Copepoda	3552.74	18879.9	12784.2	7052.62	43530.5	54920.2	25864.3
% Temora	14.1402	7.52652	33.3119	11.6343	24.7174	44.6542	37.7139
% Acartia	24.2262	23.307	40.2613	33.1778	11.9536	9.67339	10.9676
% Pseudocalanus	47.7611	53.231	15.8247	51.5047	61.6405	41.1172	35.0142
% Centropages	13.8535	15.9355	10.5401	3.68322	1.68852	4.52268	15.9121
% Eurytemora	0.019021	0	0.0620808	0	0	0.032605	0.392166
	winter 2010	spring 2010	summer 2010	autumn 2010	winter 2011	spring 2011	summer 2011	autumn 2011
% Temora	14.1402	7.52652	33.3119		11.6343	24.7174	44.6542	37.7139
% Acartia	24.2262	23.307	40.2613		33.1778	11.9536	9.67339	10.9676
% Pseudocalanus	47.7611	53.231	15.8247		51.5047	61.6405	41.1172	35.0142
% Centropages	13.8535	15.9355	10.5401		3.68322	1.68852	4.52268	15.9121
% Eurytemora	0.019021	0	0.0620808		0	0	0.032605	0.392166
												Station P1 Abudance in 2010 and 2011
		Station P1 Abudance in 2010 and 2011
