# Supplementary material for: Seasonal changes in the abundance and biomass of copepods in the south-eastern Baltic Sea in 2010 and 2011
Source: PeerJ. 2018 Sep 6;6:e5562. doi: 10.7717/peerj.5562 (PMC6132220; doi:10.7717/peerj.5562)
Supplement: Data S3 [file peerj-06-5562-s009.xlsx]

## Sheet: Fig.4
	Station P2 Abundance			Blue - 2010	Red - 2011
		Cop 2010	Cop 2011	Tem 2010	Tem 2011	Ac 2010	Ac 2011	Ps 2010	Ps 2011	Cent 2010	Cent 2011	Eur 2010	Eur 2011
	I		8582.58		1242.47		6603.43		279.197		420.436		37.0447
	II
	III	3330.02		419.348		1827.14		704.546		378.983		0
	IV	4792.16	1359.62	438.309	158.069	2719.41	822.045	1397.36	318.856	237.08	52.7425	0	7.91084
	V	67789	17385	28997	13420	29678	2748	1121	1102	7994	113	0	1
	VI	44873.2	22154.9	3373.16	12942.9	39896.6	7566.74	32.6051	865.044	1555.81	684.144	15.0128	96.1064
	VII	25800.9	21884	1766.5	6691	23390	13851	26.3677	16.3487	617.128	955	0.941314	371
	VIII	31476.4	27384.8	6690.92	2966.19	23184.2	23345.6	1289.95	0	304.906	932.339	6.442	140.681
	IX	57822.3	39558.6	5900.92	5327.44	51307.3	31909	281.853	29.322	316.495	2110.94	15.747	181.949
	X	13742	10767.2	5720.6	3709.04	4357.99	5026.85	337.914	242.114	2339.83	1632.35	985.683	156.837
	XI	12641	11866.7	5675.34	4031.96	4072.6	5452.18	812.212	413.809	2046.26	1938.21	34.5562	30.5203
	XII
	average	29140.8	17882.6	6553.57	5609.9	20048.1	10813.9	667.089	362.966	1754.5	982.129	117.598	113.672
			Station P2 Copepoda Abundance in 2010 and 2011

## Sheet: Fig. 5 and Fig. 6
2010	Abundance in m3
		I	II	III	IV	V	VI	VII	VIII	IX	X	XI	XII	suma	average
	Temora longicornis			419	438	28997	3373	1766	6691	5901	5721	5675		58981
	Acartia spp.			1827	2719	29678	39897	23390	23184	51307	4358	4073		180433
	Pseudocalanus elongatus			705	1397	1121	33	26	1290	282	338	812		6004
	Centropages hamatus			379	237	7994	1556	617	305	316	2340	2046		15790
	Eurytemora sp.			0	0	0	15	1	6	16	986	35		1059
	suma			3330	4791	67790	44874	25800	31476	57822	13743	12641		262267	29140.8				Station P2 Copepoda Abudance 2010										Station P2 Copepoda Abudance 2010
	%	I	II	III	IV	V	VI	VII	VIII	IX	X	XI	XII
	Temora longicornis			12.59	9.15	42.78	7.52	6.846	21.26	10.21	41.63	44.89
	Acartia spp.			54.87	56.74	43.78	88.91	90.66	73.65	88.72	31.71	32.22
	Pseudocalanus elongatus			21.16	29.16	1.65	0.07	0.1	4.1	0.49	2.46	6.43
	Centropages hamatus			11.38	4.95	11.79	3.47	2.39	0.97	0.55	17.03	16.19
	Eurytemora sp.			0	0	0	0.03	0.004	0.02	0.03	7.17	0.27
				100	100	100	100	100	100	100	100	100
2011	Abundance in m3
		I	II	III	IV	V	VI	VII	VIII	IX	X	XI	XII	suma	average
	Temora longicornis	1242			158	13420	12943	6691	2966	5327	3709	4032		50488	5609.78
	Acartia spp.	6603			822	2748	7567	13851	23346	31909	5027	5452		97325	10813.9
	Pseudocalanus elongatus	279			319	1102	865	16	0	29	242	414		3266	362.889
	Centropages hamatus	420			53	113	684	955	932	2111	1632	1938		8838	982
	Eurytemora sp.	37			8	1	96	371	141	182	157	31		1024	113.778
	suma	8581			1360	17384	22155	21884	27385	39558	10767	11867		160941	17882.3
																			Station P2 Copepoda Abudance 2011											Station P2 Copepoda Abudance 2011
	%	I	II	III	IV	V	VI	VII	VIII	IX	X	XI	XII
	Temora longicornis	14.48			11.63	77.19	58.42	30.58	10.84	13.47	34.45	33.97
	Acartia spp.	76.94			60.46	15.814	34.15	63.29	85.25	80.66	46.68	45.95
	Pseudocalanus elongatus	3.25			23.45	6.34	3.91	0.07	0	0.07	2.25	3.49
	Centropages hamatus	4.9			3.88	0.65	3.09	4.36	3.4	5.34	15.16	16.33
	Eurytemora sp.	0.43			0.58	0.006	0.43	1.7	0.51	0.46	1.46	0.26
		100			100	100	100	100	100	100	100	100

## Sheet: Fig. 10 and Fig. 11
2010	Biomass in ug wm/m3
		I	II	III	IV	V	VI	VII	VIII	IX	X	XI	XII	suma	average			Station P2 Biomass 2010												Station P2 Biomass 2010
	Temora longicornis			11315	14685	146693	49886	15938	57675	18014	23051	63679		400936	44548.4
	Acartia spp.			8883	11018	215599	167969	94770	99478	166908	23758	21638		810021	90002.3
	Pseudocalanus elongatus			6647	5392	3940	435	118	7489	846	1829	8053		34749	3861
	Centropages hamatus			7025	4847	23893	34250	5887	4591	935	10204	20563		112195	12466.1
	Eurytemora sp.			0	0	0	312	18	13	31	4464	421		5259	584.333
	suma			33870	35942	390125	252852	116731	169246	186734	63306	114354		1363160	151462
	% biomass													sd	115287
		I	II	III	IV	V	VI	VII	VIII	IX	X	XI	XII
	Temora longicornis			33.41	40.86	37.6	19.73	13.65	34.08	9.65	36.41	55.69
	Acartia spp.			26.23	30.65	55.26	66.43	81.19	58.78	89.38	37.53	18.92
	Pseudocalanus elongatus			19.63	15	1.01	0.17	0.1	4.42	0.45	2.89	7.04
	Centropages hamatus			20.74	13.49	6.12	13.55	5.04	2.71	0.5	16.12	17.98
	Eurytemora sp.			0	0	0	0.12	0.015	0.01	0.02	7.05	0.37
2011	Biomass in ug wm/m3
		I	II	III	IV	V	VI	VII	VIII	IX	X	XI	XII	suma	average
	Temora longicornis	28905			5738	42796	85753	39305	11002	20028	27813	22123		283463	31495.9
	Acartia spp.	33375			3894	6894	50734	84229	120443	137207	37532	18604		492912	54768			Station P2 Biomass 2011												Station P2 Biomass 2011
	Pseudocalanus elongatus	4093			1852	3381	2808	49	0	88	2707	4375		19353	2150.33
	Centropages hamatus	6979			896	481	3527	13713	3999	6382	10216	9932		56125	6236.11
	Eurytemora sp.	528			21	28	448	2511	1175	1111	1173	398		7393	821.444
	suma	73880			12401	53580	143270	139807	136619	164816	79441	55432		859246	95471.8
	% biomass													sd	52122.5
		I	II	III	IV	V	VI	VII	VIII	IX	X	XI	XII
	Temora longicornis	39.12			46.27	79.87	59.85	28.11	8.05	12.15	35.01	39.91
	Acartia spp.	45.17			31.4	12.87	35.41	60.25	88.16	83.25	47.25	33.56
	Pseudocalanus elongatus	5.54			14.94	6.31	1.96	0.04	0	0.05	3.41	7.89
	Centropages hamatus	9.45			7.23	0.9	2.46	9.81	2.93	3.87	12.86	17.92
	Eurytemora sp.	0.71			0.17	0.053	0.31	1.8	0.86	0.67	1.48	0.72

## Sheet: Fig. 9
		I	II	III	IV	V	VI	VII	VIII	IX	X	XI	XII	µg w.m./m3
2010				33870.1	35941.9	390124	252853	116730	169245	186734	63305.6	114355
2011		73879.5			12400.7	53580.1	143271	139808	136619	164816	79440.8	55431.6
		I	II	III	IV	V	VI	VII	VIII	IX	X	XI	XII	mg w.m./m3
2010				33.8701	35.9419	390.124	252.853	116.73	169.245	186.734	63.3056	114.355
2011		73.8795			12.4007	53.5801	143.271	139.808	136.619	164.816	79.4408	55.4316
				Station P2 Copepoda Biomass 2010 and 2011

## Sheet: Fig.13
		2010								2011					suma bez inne (ctenophora, cyclopoida i harpacticoida)
		Copepoda	Cladocera	Rotifera	meroplank	Appendicu	Suma	% Cop		Copepoda	Cladocera	Rotifera	meroplank	Appendicu	Suma	% Cop						3617.24	minimum
	I								I	8582.58	0	253.64	395.312	9.16468	9240.7	92.8781						6484.29
	II								II													2.07941e+06	maximum
	III	3330.02	0	6.85	159.241	121.133	3617.24	92.0596	III													51678.7
	IV	4792.16	1.24	10.75	1363.71	316.431	6484.29	73.9041	IV	1359.62	0	77.65	5672.71	138.584	7248.56	18.7572						282166
	V	67789	2249.82	158799	14832.6	537.102	244207	27.7588	V	17385	93.99	4807.14	1682.04	31.4052	23999.6	72.4388						79216.1		średnia 2010	291034	676224
	VI	44873.2	1829.78	3561.76	1413.97	0	51678.7	86.8311	VI	22154.9	2315.51	17382.3	5059.04	14.3013	46926.1	47.2124						86791.4		średnia 2011	34568.8	21862.8
	VII	25800.9	17171.6	235188	4006.05	0	282166	9.14386	VII	21884	2213.82	2131.07	28798	0	55026.9	39.7696						15133
	VIII	31476.4	26788.7	19281.4	1669.59	0	79216.1	39.7349	VIII	27384.8	3742.65	19515.7	482.617	0	51125.8	53.5636						14807.6
	IX	57822.3	465	27593.4	910.721	0	86791.4	66.6222	IX	39558.6	1237.87	15556.4	304.235	0	56657.1	69.8211						9240.7
	X	13742	858.8	360.07	136.962	35.1675	15133	90.8082	X	10767.2	81.79	4690.3	61.8177	1.52795	15602.6	69.0088						7248.56
	XI	12641	4.25	1818.39	126.07	217.94	14807.6	85.368	XI	11866.7	99.65	6189.89	477.662	379.304	19013.2	62.4129						64173.7
	XII								XII													46926.1
	Average	29140.8	5485.47	49624.3	2735.43	136.419	87122.4			17882.6	1087.25	7844.9	4770.38	63.8097	31649
	sd	23315.4	9689.24	86252.9	4693.7	188.588	104836			11407.1	1377.89	7575.96	9259	126.347	20487.3							41131.6
																						51125.8
																						56657.1
				Station P2 Zooplankton Abundance in 2010 and 2011																		15602.6
																						19013.2
																						162801	482520	dla 2 lat
																						średnia	SD
