# Supplementary material for: Seasonal changes in the abundance and biomass of copepods in the south-eastern Baltic Sea in 2010 and 2011
Source: PeerJ. 2018 Sep 6;6:e5562. doi: 10.7717/peerj.5562 (PMC6132220; doi:10.7717/peerj.5562)
Supplement: Data S4 [file peerj-06-5562-s010.xlsx]

## Sheet: 11.02.2010
		GG						GG
	na m3	60-0	90-60	102-90	suma		pod m2	60-0	90-60	102-90		masa	µg
Acartia spp.	N.	578.87	18.8056	17.1194		Acartia spp.	N.	34732.2	564.167	205.433		2
	CI	0	0	0			CI	0	0	0		1.9
	CII	0	0	0			CII	0	0	0		3.35
	CIII	12.7351	0	0			CIII	764.108	0	0		5.5
	CIV	36.5846	0	0			CIV	2195.07	0	0		7.9
	CV	0	22.3214	52.7098			CV	0	669.642	632.518		13
A. longiremis	♀	6960.33	1349.59	1104.88		A. longiremis	♀	417620	40487.6	13258.5		18
	♂	194.5	32.0513	18.9215			♂	11670	961.538	227.058		14
A. tonsa	♀	0	0	0		A. tonsa	♀	0	0	0		33
	♂	0	0	0			♂	0	0	0		33
A. bifilosa	♀	0	0	0		A. bifilosa	♀	0	0	0		23.3
	♂	0	0	0	10399.4		♂	0	0	0	523988	20.25
Temora longicornis	N.	27.7857	0	2.0273		Temora longicornis	N.	1667.14	0	24.3276		3
	CI	0	0	0			CI	0	0	0		3.55
	CII	0	2.69002	3.1761			CII	0	80.7005	38.1132		4.7
	CIII	27.3227	23.6378	3.98702			CIII	1639.36	709.134	47.8443		5.9
	CIV	112.995	13.9652	32.9774			CIV	6779.72	418.956	395.729		12.2
	CV	689.318	327.667	1170.95			CV	41359.1	9830	14051.4		22.9
	♀	6870.03	1599.7	1995.31			♀	412202	47991	23943.8		43
	♂	2960.92	1015.19	1379.83	18259.5		♂	177655	30455.8	16558	785847	41.25
Pseudocalanus sp. (acuspes)	N.	354.268	113.324	86.836		Pseudocalanus sp. (acuspes)	N.	21256.1	3399.72	1042.03		3
	CI	0	0	0			CI	0	0	0		2.6
	CII	0	0	0			CII	0	0	0		6
	CIII	92.6192	11.4469	82.2183			CIII	5557.15	343.406	986.62		10
	CIV	993.34	319.196	1610.58			CIV	59600.4	9575.88	19326.9		14.3
	CV	2481.73	1560.27	4059.68			CV	148904	46808	48716.2		23.3
	♀	26164.9	2461.08	2184.98			♀	1.56989e+06	73832.4	26219.8		50
	♂	9551.35	1459.48	1178.37	54765.7		♂	573081	43784.3	14140.4	2.66647e+06	37.5
Centropages hamatus	N.	0	1.43086	0		Centropages hamatus	N.	0	42.9258	0		2.5
	CI	0	0	0			CI	0	0	0		2.7
	CII	11.1143	2.74725	3.24368			CII	666.858	82.4175	38.9242		4.8
	CIII	18.5238	41.2088	109.024			CIII	1111.43	1236.26	1308.28		8
	CIV	218.002	531.164	633.205			CIV	13080.1	15934.9	7598.46		13.45
	CV	578.175	1312.21	743.985			CV	34690.5	39366.4	8927.83		22.7
	♀	5297.82	1737.64	391.494			♀	317869	52129.1	4697.93		44
	♂	2313.16	571.771	50.0067	14565.9		♂	138790	17153.1	600.081	655324	37
Eyrytemora sp.	N.	0	0	0		Eyrytemora sp.	N.	0	0	0		2
	CI	0	0	0			CI	0	0	0		5
	CII	0	0	0			CII	0	0	0		5
	CIII	0	0	0			CIII	0	0	0		5
	CIV	0	0	0			CIV	0	0	0		19
	CV	0	0	0			CV	0	0	0		19
	♀	0	0	0			♀	0	0	0		34
	♂	0	0	16.2184	16.2184		♂	0	0	194.621	194.621	24
		14825.4	3046.44	2624.42	98006.7			3.99278e+06	435857	203181	4.63182e+06

## Sheet: 18.04.2010
		GG						GG
	na m3	25-0	65-25	100-65			pod m2	25-0	65-25	100-65
Acartia spp.	N.	5122.53	1281.03	181.515		Acartia spp.	N.	128063	51241.2	6353.02		2
	CI	339.578	17.4154	39.459			CI	8489.46	696.616	1381.07		1.9
	CII	725.178	81.7596	59.9857			CII	18129.4	3270.38	2099.5		3.35
	CIII	14.8352	12.7551	10.3431			CIII	370.879	510.204	362.007		5.5
	CIV	0	0	0			CIV	0	0	0		7.9
	CV	10.4541	48.8117	12.7551			CV	261.353	1952.47	446.428		13
A. longiremis	♀	6391.69	2759.08	1986.85		A. longiremis	♀	159792	110363	69539.8		18
	♂	0	128.324	0			♂	0	5132.96	0		14
A. tonsa	♀	0	0	0		A. tonsa	♀	0	0	0		33
	♂	0	0	0			♂	0	0	0		33
A. bifilosa	♀	0	0	0		A. bifilosa	♀	0	0	0		23.3
	♂	0	0	0	19224.3		♂	0	0	0	568455	20.25
Temora longicornis	N.	1997.79	331.301	0		Temora longicornis	N.	49944.7	13252	0		3
	CI	0	5.48855	0			CI	0	219.542	0		3.55
	CII	0	10.8998	0			CII	0	435.992	0		4.7
	CIII	0	0	5.78885			CIII	0	0	202.61		5.9
	CIV	0	28.2931	11.9702			CIV	0	1131.72	418.956		12.2
	CV	1700.35	313.588	518.65			CV	42508.8	12543.5	18152.7		22.9
	♀	9347.15	555.592	1824.71			♀	233679	22223.7	63865		43
	♂	8688.93	469.205	1285.01	27094.7		♂	217223	18768.2	44975.5	739545	41.25
Pseudocalanus sp. (acuspes)	N.	16750.7	8216.27	1795.52		Pseudocalanus sp. (acuspes)	N.	418767	328651	62843.3		3
	CI	0	67.1879	9.7789			CI	0	2687.51	342.262		2.6
	CII	0	59.6342	45.1334			CII	0	2385.37	1579.67		6
	CIII	7.70657	30.9214	37.6112			CIII	192.664	1236.86	1316.39		10
	CIV	413.984	0	336.734			CIV	10349.6	0	11785.7		14.3
	CV	0	36.0235	2373.74			CV	0	1440.94	83080.9		23.3
	♀	0	380.996	44029.6			♀	0	15239.9	1.54104e+06		50
	♂	188.476	28.9888	919.838	75728.8		♂	4711.9	1159.55	32194.3	2.521e+06	37.5
Centropages hamatus	N.	1280.63	331.301	0		Centropages hamatus	N.	32015.8	13252	0		2.5
	CI	1565.1	269.547	76.3834			CI	39127.6	10781.9	2673.42		2.7
	CII	2458.81	372.647	153.846			CII	61470.3	14905.9	5384.61		4.8
	CIII	433.444	134.287	151.099			CIII	10836.1	5371.5	5288.46		8
	CIV	1744.98	123.283	266.132			CIV	43624.6	4931.31	9314.61		13.45
	CV	3939.61	777.122	835.213			CV	98490.4	31084.9	29232.5		22.7
	♀	16559.3	301.263	1122.45			♀	413984	12050.5	39285.7		44
	♂	3905.22	535.272	453.787	37790.8		♂	97630.5	21410.9	15882.5	1.01803e+06	37
Eyrytemora sp.	N.	0	0	0		Eyrytemora sp.	N.	0	0	0		2
	CI	0	0	0			CI	0	0	0		5
	CII	0	0	0			CII	0	0	0		5
	CIII	0	0	0			CIII	0	0	0		5
	CIV	0	0	0			CIV	0	0	0		19
	CV	0	0	0			CV	0	0	0		19
	♀	0	0	0			♀	0	0	0		34
	♂	0	0	0	0		♂	0	0	0	0	24
		83586.5	17708.3	58543.9	159839			2.08966e+06	708331	2.04904e+06	4.84703e+06
		max

## Sheet: 03.06.2010
		GG						GG
	na m3	10-0	30-10	90-30			pod m2	10-0	30-10	90-30
Acartia spp.	N.	3911.56	590.763	33.8287		Acartia spp.	N.	39115.6	11815.3	2029.72		2
	CI	238.039	96.0884	0.878069			CI	2380.39	1921.77	52.6841		1.9
	CII	1031.21	560.732	11.1469			CII	10312.1	11214.6	668.811		3.35
	CIII	1359.41	620.301	34.0598			CIII	13594.1	12406	2043.59		5.5
	CIV	317.971	123.747	0			CIV	3179.71	2474.94	0		7.9
	CV	2947.85	2123.61	18.0235			CV	29478.5	42472.3	1081.41		13
A. longiremis	♀	5683.67	7133.46	119.787		A. longiremis	♀	56836.7	142669	7187.22		18
	♂	4365.08	4921.68	65.9938			♂	43650.8	98433.6	3959.63		14
A. tonsa	♀	0	0	0		A. tonsa	♀	0	0	0		33
	♂	0	0	0			♂	0	0	0		33
A. bifilosa	♀	277.381	0	0		A. bifilosa	♀	2773.81	0	0		23.3
	♂	241.071	0	0	36827.3		♂	2410.71	0	0	544163	20.25
Temora longicornis	N.	5527.21	778.733	23.0146		Temora longicornis	N.	55272.1	15574.7	1380.88		3
	CI	1495.27	601.358	4.92181			CI	14952.7	12027.2	295.308		3.55
	CII	1084.41	475.385	2.17206			CII	10844.1	9507.7	130.324		4.7
	CIII	1217.46	769.714	11.4519			CIII	12174.6	15394.3	687.112		5.9
	CIV	1237.98	308.494	0			CIV	12379.8	6169.89	0		12.2
	CV	3336.34	4811.83	10.583			CV	33363.4	96236.6	634.982		22.9
	♀	3997.73	5936.94	0			♀	39977.3	118739	0		43
	♂	2011.05	5058.4	19.0633	38719.5		♂	20110.5	101168	1143.8	578164	41.25
Pseudocalanus sp. (acuspes)	N.	1105.44	1100.97	388.199		Pseudocalanus sp. (acuspes)	N.	11054.4	22019.3	23291.9		3
	CI	610.204	445.086	89.8773			CI	6102.04	8901.72	5392.64		2.6
	CII	948.98	817.669	304.459			CII	9489.8	16353.4	18267.5		6
	CIII	283.447	798.872	597.087			CIII	2834.47	15977.4	35825.2		10
	CIV	291.837	777.591	691.262			CIV	2918.37	15551.8	41475.7		14.3
	CV	475.51	318.05	861.432			CV	4755.1	6360.99	51685.9		23.3
	♀	0	190.208	286.528			♀	0	3804.15	17191.7		50
	♂	0	0	34.6606	11417.4		♂	0	0	2079.64	321333	37.5
Centropages hamatus	N.	1417.23	402.793	0		Centropages hamatus	N.	14172.3	8055.85	0		2.5
	CI	393.367	320.22	0			CI	3933.67	6404.4	0		2.7
	CII	544.218	504.834	4.43656			CII	5442.18	10096.7	266.193		4.8
	CIII	616.78	218.403	7.39426			CIII	6167.8	4368.06	443.656		8
	CIV	274.49	27.0878	0			CIV	2744.9	541.756	0		13.45
	CV	90.0794	0	0			CV	900.794	0	0		22.7
	♀	174.603	0	0			♀	1746.03	0	0		44
	♂	0	0	0	4995.94		♂	0	0	0	65284.3	37
Eyrytemora sp.	N.	0	0	0		Eyrytemora sp.	N.	0	0	0		2
	CI	0	0	0			CI	0	0	0		5
	CII	0	0	0			CII	0	0	0		5
	CIII	0	0	0			CIII	0	0	0		5
	CIV	0	0	0			CIV	0	0	0		19
	CV	0	0	0			CV	0	0	0		19
	♀	134.921	0	0			♀	1349.21	0	0		34
	♂	95.2381	0	0	230.159		♂	952.381	0	0	2301.59	24
		47737	40833	3620.26	92190.3			477370	816660	217216	1.51125e+06

## Sheet: 31.03.2011
		GG						GG
	na m3	65-0	85-65	100-85			pod m2	65-0	85-65	100-85
Acartia spp.	N.	3347.03	105.549	3.94623		Acartia spp.	N.	217557	2110.99	59.1934		2
	CI	3.60531	2.93102	0			CI	234.345	58.6205	0		1.9
	CII	12.5369	5.16786	4.68204			CII	814.897	103.357	70.2305		3.35
	CIII	20.5829	0	0			CIII	1337.89	0	0		5.5
	CIV	14.9905	0	0			CIV	974.382	0	0		7.9
	CV	342.61	276.539	0			CV	22269.6	5530.79	0		13
A. longiremis	♀	8143.26	739.495	0		A. longiremis	♀	529312	14789.9	0		18
	♂	290.006	404.66	19.5667			♂	18850.4	8093.2	293.501		14
A. tonsa	♀	0	0	0		A. tonsa	♀	0	0	0		33
	♂	0	0	0			♂	0	0	0		33
A. bifilosa	♀	87.1968	0	0		A. bifilosa	♀	5667.79	0	0		23.3
	♂	0	0	0	13824.4		♂	0	0	0	828128	20.25
Temora longicornis	N.	19.7659	0	0		Temora longicornis	N.	1284.79	0	0		3
	CI	0	0	0			CI	0	0	0		3.55
	CII	0	0	0			CII	0	0	0		4.7
	CIII	77.7461	90.0579	0			CIII	5053.49	1801.16	0		5.9
	CIV	826.965	556.683	50.15			CIV	53752.7	11133.7	752.25		12.2
	CV	4397.25	3590.29	220.274			CV	285821	71805.9	3304.1		22.9
	♀	5827.16	1899.24	176.758			♀	378765	37984.8	2651.37		43
	♂	4270.24	689.927	227.216	22919.7		♂	277565	13798.5	3408.25	1.14888e+06	41.25
Pseudocalanus sp. (acuspes)	N.	3557.87	1644.13	10.3589		Pseudocalanus sp. (acuspes)	N.	231262	32882.7	155.383		3
	CI	9.73012	0	0			CI	632.458	0	0		2.6
	CII	67.6786	18.5117	0			CII	4399.11	370.235	0		6
	CIII	677.84	410.831	150.45			CIII	44059.6	8216.61	2256.75		10
	CIV	2476.79	1241.15	802.967			CIV	160992	24823.1	12044.5		14.3
	CV	5526.56	5902.32	3480.58			CV	359226	118046	52208.7		23.3
	♀	6588.65	12665.9	7399.18			♀	428262	253318	110988		50
	♂	71.1574	2167.82	7655.07	62525.6		♂	4625.23	43356.4	114826	2.00695e+06	37.5
Centropages hamatus	N.	0	0	0		Centropages hamatus	N.	0	0	0		2.5
	CI	5.12333	0	0			CI	333.017	0	0		2.7
	CII	0	0	0			CII	0	0	0		4.8
	CIII	271.136	255.917	11.181			CIII	17623.8	5118.33	167.715		8
	CIV	759.273	613.721	36.4903			CIV	49352.8	12274.4	547.354		13.45
	CV	769.349	587.934	0			CV	50007.7	11758.7	0		22.7
	♀	744.465	67.8763	0			♀	48390.2	1357.53	0		44
	♂	278.884	0	0	4401.35		♂	18127.5	0	0	215059	37
Eyrytemora sp.	N.	0	0	0		Eyrytemora sp.	N.	0	0	0		2
	CI	0	0	0			CI	0	0	0		5
	CII	0	0	0			CII	0	0	0		5
	CIII	0	0	0			CIII	0	0	0		5
	CIV	0	0	0			CIV	0	0	0		19
	CV	0	0	0			CV	0	0	0		19
	♀	0	0	0			♀	0	0	0		34
	♂	0	0	0	0		♂	0	0	0	0	24
		49485.5	33936.7	20248.9	103671			3.21655e+06	678734	303733	4.19902e+06

## Sheet: 07.05.2011
BIOMASS		GG						GG
	na m3	25-0	70-25	100-70			pod m2	25-0	70-25	100-70
Acartia spp.	N.	5602.24	1908.66	112.689		Acartia spp.	N.	140056	85889.5	3380.66		2
	CI	183.487	13.4087	0			CI	4587.17	603.392	0		1.9
	CII	442.377	5.91042	10.8219			CII	11059.4	265.969	324.656		3.35
	CIII	637.521	9.70367	35.5345			CIII	15938	436.665	1066.04		5.5
	CIV	1055.86	0	0			CIV	26396.5	0	0		7.9
	CV	2743.23	68.8078	20.5093			CV	68580.7	3096.35	615.28		13
A. longiremis	♀	1390.16	2084.44	897.904		A. longiremis	♀	34753.9	93800	26937.1		18
	♂	112.045	74.1007	22.087			♂	2801.12	3334.53	662.61		14
A. tonsa	♀	0	0	0		A. tonsa	♀	0	0	0		33
	♂	0	0	0			♂	0	0	0		33
A. bifilosa	♀	5003.73	898.776	0		A. bifilosa	♀	125093	40444.9	0		23.3
	♂	3325.03	0	0	26659		♂	83125.7	0	0	773249	20.25
Temora longicornis	N.	29551.8	294.719	101.42		Temora longicornis	N.	738795	13262.3	3042.59		3
	CI	62.9785	0	5.60063			CI	1574.46	0	168.019		3.55
	CII	52.661	0	15.1829			CII	1316.53	0	455.488		4.7
	CIII	18.8875	10.4094	0			CIII	472.189	468.422	0		5.9
	CIV	0	0	0			CIV	0	0	0		12.2
	CV	0	200.176	73.9764			CV	0	9007.93	2219.29		22.9
	♀	206.482	11207.3	6092.55			♀	5162.06	504330	182777		43
	♂	198.079	7453.08	5513.01	61058.4		♂	4951.98	335389	165390	1.96878e+06	41.25
Pseudocalanus sp. (acuspes)	N.	49439.7	15367.5	7944.55		Pseudocalanus sp. (acuspes)	N.	1.23599e+06	691537	238337		3
	CI	150.513	817.354	33.4009			CI	3762.84	36780.9	1002.03		2.6
	CII	28.8115	305.064	58.1474			CII	720.288	13727.9	1744.42		6
	CIII	0	52.9291	96.9123			CIII	0	2381.81	2907.37		10
	CIV	0	75.6886	92.3897			CIV	0	3405.99	2771.69		14.3
	CV	37.2949	489.562	3826.44			CV	932.372	22030.3	114793		23.3
	♀	80.032	4386.7	77755.2			♀	2000.8	197401	2.33266e+06		50
	♂	60.024	1317.21	8874.24	171290		♂	1500.6	59274.6	266227	5.23189e+06	37.5
Centropages hamatus	N.	116.713	35.0856	0		Centropages hamatus	N.	2917.83	1578.85	0		2.5
	CI	212.845	511.439	39.1481			CI	5321.12	23014.8	1174.44		2.7
	CII	53.7815	126.26	15.506			CII	1344.54	5681.7	465.179		4.8
	CIII	0	0	12.6211			CIII	0	0	378.634		8
	CIV	21.5286	0	172.786			CIV	538.215	0	5183.57		13.45
	CV	145.338	318.577	109.143			CV	3633.45	14336	3274.28		22.7
	♀	70.4281	5479.93	2621.29			♀	1760.7	246597	78638.7		44
	♂	0	3569.59	1011.79	14643.8		♂	0	160631	30353.8	586824	37
Eyrytemora sp.	N.	0	0	0		Eyrytemora sp.	N.	0	0	0		2
	CI	0	0	0			CI	0	0	0		5
	CII	0	0	0			CII	0	0	0		5
	CIII	0	0	0			CIII	0	0	0		5
	CIV	0	0	0			CIV	0	0	0		19
	CV	0	0	0			CV	0	0	0		19
	♀	0	0	0			♀	0	0	0		34
	♂	0	0	0	0		♂	0	0	0	0	24
		101004	57082.4	115565	273651			2.52509e+06	2.56871e+06	3.46695e+06	8.56074e+06

## Sheet: 11.06.2011
		GG						GG
	na m3	25-0	70-25	100-70			pod m2	25-0	70-25	100-70
Acartia spp.	N.	1038.59	0	0		Acartia spp.	N.	25964.7	0	0		2
	CI	476.318	0	0			CI	11908	0	0		1.9
	CII	1619.66	47.8588	25.4653			CII	40491.5	2153.65	763.96		3.35
	CIII	2462.17	0	0			CIII	61554.3	0	0		5.5
	CIV	707.315	0	29.7457			CIV	17682.9	0	892.37		7.9
	CV	3491.81	185.721	0			CV	87295.2	8357.44	0		13
A. longiremis	♀	9347.3	10286.1	204.604		A. longiremis	♀	233682	462874	6138.11		18
	♂	19052.7	10400.4	52.7138			♂	476318	468017	1581.41		14
A. tonsa	♀	0	0	0		A. tonsa	♀	0	0	0		33
	♂	0	0	0			♂	0	0	0		33
A. bifilosa	♀	0	0	0		A. bifilosa	♀	0	0	0		23.3
	♂	0	0	76.2468	59504.7		♂	0	0	2287.4	1.90796e+06	20.25
Temora longicornis	N.	15095.3	171.435	365.303		Temora longicornis	N.	377384	7714.56	10959.1		3
	CI	12586.6	1115.75	13.3667			CI	314665	50208.9	401.002		3.55
	CII	10436	1678.63	35.7275			CII	260901	75538.4	1071.82		4.7
	CIII	7395.47	3455.84	0			CIII	184887	155513	0		5.9
	CIV	5461.54	10806.1	0			CIV	136539	486274	0		12.2
	CV	9431.46	34351.2	0			CV	235786	1.5458e+06	0		22.9
	♀	13089.8	144362	2605.78			♀	327245	6.4963e+06	78173.5		43
	♂	3693.26	160881	2813.3	439845		♂	92331.4	7.23963e+06	84399	1.81617e+07	41.25
Pseudocalanus sp. (acuspes)	N.	10475.4	10757.5	2630.65		Pseudocalanus sp. (acuspes)	N.	261885	484089	78919.4		3
	CI	2420.99	1857.21	206.877			CI	60524.6	83574.4	6206.31		2.6
	CII	14289.5	31201.1	704.603			CII	357239	1.40405e+06	21138.1		6
	CIII	5192.94	23715.1	7078.71			CIII	129824	1.06718e+06	212361		10
	CIV	2048.53	2451.52	6989.48			CIV	51213.2	110318	209685		14.3
	CV	834.452	998.607	4325.3			CV	20861.3	44937.3	129759		23.3
	♀	0	3571.55	22165.4			♀	0	160720	664962		50
	♂	671.501	0	141.198	154728		♂	16787.5	0	4235.93	5.58047e+06	37.5
Centropages hamatus	N.	89.5335	0	0		Centropages hamatus	N.	2238.34	0	0		2.5
	CI	0	1697.2	20.5243			CI	0	76374.1	615.729		2.7
	CII	85.9522	5760.2	18.0733			CII	2148.8	259209	542.199		4.8
	CIII	859.522	914.318	0			CIII	21488	41144.3	0		8
	CIV	481.69	192.15	0			CIV	12042.3	8646.73	0		13.45
	CV	1219.45	0	0			CV	30486.2	0	0		22.7
	♀	1575.79	2514.37	0			♀	39394.7	113147	0		44
	♂	2650.19	3700.13	0	21779.1		♂	66254.8	166506	0	840238	37
Eyrytemora sp.	N.	0	0	0		Eyrytemora sp.	N.	0	0	0		2
	CI	0	0	0			CI	0	0	0		5
	CII	0	0	0			CII	0	0	0		5
	CIII	0	0	0			CIII	0	0	0		5
	CIV	340.227	0	0			CIV	8505.68	0	0		19
	CV	0	0	0			CV	0	0	0		19
	♀	0	0	0			♀	0	0	0		34
	♂	0	0	0	340.227		♂	0	0	0	8505.68	24
		158621	467073	50503.1	676197			3.96553e+06	2.10183e+07	1.51509e+06	2.64989e+07
			max

## Sheet: 12.11.2011
		GG						GG
	na m3	25-0	50-25	100-50			pod m2	25-0	50-25	100-50
Acartia spp.	N.	2469.14	269.45	11.0942		Acartia spp.	N.	61728.4	6736.24	554.711		2
	CI	116.693	11.2165	0			CI	2917.32	280.413	0		1.9
	CII	430.262	98.1762	0			CII	10756.6	2454.41	0		3.35
	CIII	644.776	257.432	0			CIII	16119.4	6435.8	0		5.5
	CIV	794.999	46.6371	0			CIV	19875	1165.93	0		7.9
	CV	2395.27	914.084	104.72			CV	59881.7	22852.1	5235.99		13
A. longiremis	♀	403.361	2108.16	2315.6		A. longiremis	♀	10084	52704	115780		18
	♂	938.272	246.468	0			♂	23456.8	6161.71	0		14
A. tonsa	♀	0	0	0		A. tonsa	♀	0	0	0		33
	♂	0	0	0			♂	0	0	0		33
A. bifilosa	♀	2731.51	1773.41	187.69		A. bifilosa	♀	68287.7	44335.3	9384.5		23.3
	♂	2151.26	710.863	163.121	22293.7		♂	53781.5	17771.6	8156.05	626897	20.25
Temora longicornis	N.	12418.3	702.72	21.4167		Temora longicornis	N.	310458	17568	1070.83		3
	CI	1150.56	332.696	0			CI	28763.9	8317.39	0		3.55
	CII	2389.25	1100.93	75.4937			CII	59731.3	27523.2	3774.68		4.7
	CIII	4400.98	4388.61	806.245			CIII	110024	109715	40312.3		5.9
	CIV	8619.36	8074.17	4413.57			CIV	215484	201854	220678		12.2
	CV	3967.53	4292.24	4786.22			CV	99188.2	107306	239311		22.9
	♀	2159.15	1006.33	4494.65			♀	53978.6	25158.1	224733		43
	♂	693.277	482.685	2652.3	73428.7		♂	17331.9	12067.1	132615	2.26696e+06	41.25
Pseudocalanus sp. (acuspes)	N.	1089.32	316.255	81.9042		Pseudocalanus sp. (acuspes)	N.	27233.1	7906.39	4095.21		3
	CI	0	30.4238	20.9439			CI	0	760.594	1047.2		2.6
	CII	168.067	246.047	1736.49			CII	4201.68	6151.17	86824.3		6
	CIII	1508.46	5153.91	36659.1			CIII	37711.4	128848	1.83296e+06		10
	CIV	80.112	921.073	40696.5			CIV	2002.8	23026.8	2.03482e+06		14.3
	CV	0	272.644	20979.7			CV	0	6816.1	1.04898e+06		23.3
	♀	0	295.172	803.124			♀	0	7379.3	40156.2		50
	♂	0	0	0	111059		♂	0	0	0	5.30092e+06	37.5
Centropages hamatus	N.	4357.3	322.054	0.964714		Centropages hamatus	N.	108932	8051.34	48.2357		2.5
	CI	256.583	47.5332	0			CI	6414.57	1188.33	0		2.7
	CII	616.495	534.345	192.866			CII	15412.4	13358.6	9643.28		4.8
	CIII	4782.24	5950.66	1543.54			CIII	119556	148767	77177.1		8
	CIV	1428.86	1969.43	324.385			CIV	35721.5	49235.8	16219.3		13.45
	CV	254.342	0	0			CV	6358.54	0	0		22.7
	♀	246.499	259.751	0			♀	6162.46	6493.78	0		44
	♂	621.849	0	0	23709.7		♂	15546.2	0	0	644287	37
Eyrytemora sp.	N.	0	0	0		Eyrytemora sp.	N.	0	0	0		2
	CI	28.0112	0	0			CI	700.28	0	0		5
	CII	84.0336	0	0			CII	2100.84	0	0		5
	CIII	223.052	29.5172	0			CIII	5576.3	737.929	0		5
	CIV	106.443	222.328	0			CIV	2661.06	5558.19	0		19
	CV	0	0	0			CV	0	0	0		19
	♀	190.476	0	0			♀	4761.9	0	0		34
	♂	134.454	0	0	1018.31		♂	3361.34	0	0	25457.9	24
		65050.5	43387.4	123072	231510			1.62626e+06	1.08469e+06	6.15358e+06	8.86453e+06

## Sheet: Arkusz1
data:	11.02.10	18.04.10	03.06.10	31.03.11	07.05.11	11.06.11	12.11.11
Suma Acartia	10399.4	19224.3	36827.3	13824.4	26659	59504.7	22293.7
Suma Temora	18259.5	27094.7	38719.5	22919.7	61058.4	439845	73428.7
Suma Pseudocalanus	54765.7	75728.8	11417.4	62525.6	171290	154728	111059
Suma Centropages	14565.9	37790.8	4995.94	4401.35	14643.8	21779.1	23709.7
Suma Eurytemora	16.2184	0	230.159	0	0	340.227	1018.31
Suma Copepoda	98006.7	159839	92190.3	103671	273651	676197	231510	µg/m3
Suma Copepoda	98.0067	159.839	92.1903	103.671	273.651	676.197	231.51	mg/m3
	11.02.10	18.04.10	03.06.10	31.03.11	07.05.11	11.06.11	12.11.11
% Acartia	10.6109	12.0273	39.9471	13.3348	9.74198	8.7999	9.62969
% Temora	18.6308	16.9513	41.9995	22.1081	22.3125	65.0468	31.7173
% Pseudocalanus	55.8795	47.3783	12.3846	60.3115	62.5942	22.8821	47.9718
% Centropages	14.8622	23.6431	5.41916	4.2455	5.35127	3.22082	10.2413
% Eurytemora	0.0165483	0	0.249656	0	0	0.0503148	0.439858

## Sheet: Fig.7 and Fig.8
P1 / data:	11.02.10	18.04.10	03.06.10		31.03.11	07.05.11	11.06.11	12.11.11
Suma Acartia	10399.4	19224.3	36827.3		13824.4	26659	59504.7	22293.7	in	µg w.m./m3
Suma Temora	18259.5	27094.7	38719.5		22919.7	61058.4	439845	73428.7
Suma Pseudocalanus	54765.7	75728.8	11417.4		62525.6	171290	154728	111059
Suma Centropages	14565.9	37790.8	4995.94		4401.35	14643.8	21779.1	23709.7					Station P1 Copepoda Biomass 2010 and 2011
Suma Eurytemora	16.2184	0	230.159		0	0	340.227	1018.31
Suma Copepoda	98006.7	159839	92190.3		103671	273651	676197	231510	µg w.m./m3
Suma Copepoda	98.0067	159.839	92.1903		103.671	273.651	676.197	231.51	mg w.m./m3
% Acartia	10.6109	12.0273	39.9471		13.3348	9.74198	8.7999	9.62969
% Temora	18.6308	16.9513	41.9995		22.1081	22.3125	65.0468	31.7173
% Pseudocalanus	55.8795	47.3783	12.3846		60.3115	62.5942	22.8821	47.9718
% Centropages	14.8622	23.6431	5.41916		4.2455	5.35127	3.22082	10.2413
% Eurytemora	0.0165483	0	0.249656		0	0	0.0503148	0.439858
average cop biomass	116679				321257
sd	37490.7				247418
	winter 2010	spring 2010	summer 2010	autumn 2010	winter 2011	spring 2011	summer 2011	autumn 2011
% Temora	18.6308	16.9513	41.9995		22.1081	22.3125	65.0468	31.7173
% Acartia	10.6109	12.0273	39.9471		13.3348	9.74198	8.7999	9.62969
% Pseudocalanus	55.8795	47.3783	12.3846		60.3115	62.5942	22.8821	47.9718
% Centropages	14.8622	23.6431	5.41916		4.2455	5.35127	3.22082	10.2413
% Eurytemora	0.0165483	0	0.249656		0	0	0.0503148	0.439858
suma	100	100	100		100	100	100	100
	Station P1 % Biomass 2010 and 2011											Station P1 % Biomass 2010 and 2011
